# Supplementary material for: Comparison of the L3-23K and L5-Fiber Regions for Arming the Oncolytic Adenovirus Ad5-Delta-24-RGD with Reporter and Therapeutic Transgenes
Source: Int J Mol Sci. 2025 Apr 14;26(8):3700. doi: 10.3390/ijms26083700 (PMC12027834; doi:10.3390/ijms26083700)
Supplement: Supplementary file 1 [file ijms-26-03700-s001.zip]

Archive with 1 entries (1 files):
- ijms-3549761-supplementary.pdf
